# Supplementary material for: nc886, a Non-Coding RNA, Is a New Biomarker and Epigenetic Mediator of Cellular Senescence in Fibroblasts
Source: Int J Mol Sci. 2021 Dec 20;22(24):13673. doi: 10.3390/ijms222413673 (PMC8705676; doi:10.3390/ijms222413673)
Supplement: Supplementary file 1 [file ijms-22-13673-s001.zip]

Archive with 1 entries (1 files):
- ijms-1477369-supplementary.pdf
